# Supplementary material for: Information Security Behavior in Health Information Systems: A Review of Research Trends and Antecedent Factors
Source: Healthcare (Basel). 2022 Dec 14;10(12):2531. doi: 10.3390/healthcare10122531 (PMC9777837; doi:10.3390/healthcare10122531)
Supplement: Supplementary file 1 [file healthcare-10-02531-s001.zip]

Archive with 2 entries (2 files):
- Table S1 - PRISMA 2020 checklist.pdf
- Table S2 - Summary of selected studies.pdf
